# Supplementary material for: Metabolomics combined with transcriptomics and physiology reveals the regulatory responses of soybean plants to drought stress
Source: Front Genet. 2024 Oct 24;15:1458656. doi: 10.3389/fgene.2024.1458656 (PMC11541050; doi:10.3389/fgene.2024.1458656)
Supplement: Supplementary file 1 [file Table4.xls]

## Sheet: LDCK-vs-LD.path (3)
KEGG_A_class	KEGG_B_class	Pathway	Gene_SDCK-vs-SD (633)	Gene_All (11039)	Gene_Pvalue	Gene_Qvalue	Metabolite_SDCK-vs-SD (23)	Metabolite_All (222)	Metabolite_Pvalue	Metabolite_Qvalue	Pathway ID	Genes	K_IDs	Metabolites	C_IDs
Metabolism	Global and overview maps	Metabolic pathways	373	5150	1.21533e-10	1.49486e-08	13	124	0.563638	0.667884	ko01100	Glyma.01G000100(PHYLLO);Glyma.01G005100(MIOX2);Glyma.01G006800(PME53);Glyma.01G099800(P5CS);Glyma.01G106100(HSP26-A);Glyma.01G113000(SQD2);Glyma.01G115900(LHCB4.2);Glyma.01G134600(G4DT);Glyma.01G210400(LDHA);Glyma.01G214200(LDOX);Glyma.01G215300(PLDBETA1);Glyma.01G219400(CSA);Glyma.01G225800(UGE-1);Glyma.01G232400(4CL3);Glyma.02G018800(PAO1);Glyma.02G041900(PSAT1);Glyma.02G047300(CaMKMT);Glyma.02…	K14759+K00469+K01051+K12657+K00799+K06119+K08915+K09833+K00016+K05277+K01115+K00432+K01784+K01904+K13366+K00831+K18826+K00475+K00234+K19891+K14156+K00036+K01057+K00366+K03921+K00873+K01953+K01103+K17839+K13508+K12657+K09588+K05857+K14190+K01738+K06617+K10775+K12657+K06119+K01760+K06118+K06617+K00512+K00873+K01240+K18819+K01535+K19355+K01723+K00759+K01662+K01535+K22596+K09834+K01759+K00913+K01087+…	mws0576;pmb0484;pme0006;MWSmce548;mws0256;pma3649;mws0227;mws0258;mws0001;mws0567;mws0254;pme1474;pmb1912	C01089+C00114+C00148+C00719+C00183+C00430+C00123+C00407+C00152+C01035+C00135+C00170+C00234
Metabolism	Global and overview maps	Biosynthesis of secondary metabolites	233	2899	1.20126e-09	7.38774e-08	10	78	0.253323	0.506645	ko01110	Glyma.01G000100(PHYLLO);Glyma.01G099800(P5CS);Glyma.01G134600(G4DT);Glyma.01G210400(LDHA);Glyma.01G214200(LDOX);Glyma.01G215300(PLDBETA1);Glyma.01G232400(4CL3);Glyma.02G041900(PSAT1);Glyma.02G048400(FHT);Glyma.02G057400(SDH1-1);Glyma.02G096800(G6PD2);Glyma.02G105000(TOGT1);Glyma.02G120200(OsI_025867);Glyma.02G165300(OsI_35105);Glyma.02G218700(GLY1);Glyma.02G228100(AS2);Glyma.02G249300(GPAT5);Glym…	K14759+K12657+K09833+K00016+K05277+K01115+K01904+K00831+K00475+K00234+K00036+K23260+K01057+K00873+K00006+K01953+K13508+K12657+K09588+K14190+K01738+K10775+K15095+K12657+K01760+K13496+K00873+K01723+K01662+K09834+K01087+K00422+K00128+K00430+K13066+K00600+K00026+K01940+K01641+K09840+K14652+K20772+K00033+K00588+K17913+K00166+K00430+K00134+K00276+K00218+K01188+K00700+K00696+K13066+K13679+K00640+K01068+…	pme0006;mws0256;pma3649;mws0227;mws0258;mws0001;HX1366;mws0254;Lmdp003110;MWSmce024	C00148+C00183+C00430+C00123+C00407+C00152+C05851+C00135+C16233+C01527
Metabolism	Global and overview maps	Carbon metabolism	49	598	0.00699221	0.0918384	1	7	0.540112	0.667884	ko01200	Glyma.02G041900(PSAT1);Glyma.02G057400(SDH1-1);Glyma.02G096800(G6PD2);Glyma.02G120200(OsI_025867);Glyma.02G165300(OsI_35105);Glyma.02G299900(cys12);Glyma.03G189700(OsI_35105);Glyma.04G254300(SHM7);Glyma.05G026300(At3g47520);Glyma.05G214000(PGD3);Glyma.06G172600(GAPC);Glyma.06G229900(PPC16);Glyma.06G277500(PPC1);Glyma.07G058800(SAT5);Glyma.07G182300(FBP);Glyma.08G097300(GLO1);Glyma.08G138100(gpmA)…	K00831+K00234+K00036+K01057+K00873+K01738+K00873+K00600+K00026+K00033+K00134+K01595+K01595+K00640+K03841+K11517+K01834+K01689+K00873+K01595+K15893+K00164+K00615+K00134+K00121+K00121+K01681+K01595+K00873+K01595+K01803+K00058+K01803+K00029+K00134+K01689+K00948+K00134+K00640+K15633+K00036+K00033+K01602+K01602+K01807+K01738+K03841+K00873+K00134	pmb1912	C00234
Metabolism	Carbohydrate metabolism	Ascorbate and aldarate metabolism	12	109	0.0220223	0.180583	1	7	0.540112	0.667884	ko00053	Glyma.01G005100(MIOX2);Glyma.02G292800(VTC2);Glyma.04G181100(ALDH2B4);Glyma.05G002500(GLCAK1);Glyma.05G022600(UGD1);Glyma.07G126600(MIOX2);Glyma.07G266200(VTC4);Glyma.08G017800(MDAR5);Glyma.09G011100(VTC4);Glyma.10G162000(At5g28840);Glyma.13G170600(ALDH2B7);Glyma.15G115500(VTC4)	K00469+K14190+K00128+K16190+K00012+K00469+K10047+K08232+K10047+K10046+K00128+K10047	Lmbn000198	C03064
Metabolism	Global and overview maps	Biosynthesis of amino acids	42	544	0.0294605	0.217593	6	31	0.0794534	0.270963	ko01230	Glyma.01G099800(P5CS);Glyma.02G041900(PSAT1);Glyma.02G165300(OsI_35105);Glyma.02G228100(AS2);Glyma.02G251100(PRO2);Glyma.02G299900(cys12);Glyma.03G069400(P5CS);Glyma.03G129700(At3g57050);Glyma.03G189700(OsI_35105);Glyma.04G254300(SHM7);Glyma.05G046900(At4g24830);Glyma.06G172600(GAPC);Glyma.07G058800(SAT5);Glyma.08G138100(gpmA);Glyma.08G180600(ALD1);Glyma.08G312300(TSB2);Glyma.08G319400(HISN4);Gly…	K12657+K00831+K00873+K01953+K12657+K01738+K12657+K01760+K00873+K00600+K01940+K00134+K00640+K01834+K10206+K01696+K01663+K01689+K00873+K00615+K05359+K00134+K01681+K01850+K00873+K01803+K00058+K01953+K01803+K00134+K01689+K00948+K00134+K01953+K00640+K15633+K00765+K01807+K01738+K12524+K00873+K00134	pme0006;mws0256;mws0227;mws0258;mws0001;mws0254	C00148+C00183+C00123+C00407+C00152+C00135
Environmental Information Processing	Membrane transport	ABC transporters	9	87	0.060873	0.356652	8	22	0.000484604	0.00854517	ko02010	Glyma.01G016500(ABCB2);Glyma.03G101000(ABCC9);Glyma.03G183600(ABCB1);Glyma.06G269300(Os02g0190300);Glyma.08G000800(ABCG5);Glyma.09G206300(ABCB2);Glyma.13G063700(ABCB19);Glyma.13G118800(ABCB11);Glyma.13G142100(ABCB1)	K05658+K05665+K05658+K05658+K05681+K05658+K05658+K05658+K05658	pmb0484;pme0006;MWSmce548;mws0256;pma3649;mws0227;mws0258;mws0254	C00114+C00148+C00719+C00183+C00430+C00123+C00407+C00135
Metabolism	Lipid metabolism	Glycerophospholipid metabolism	19	227	0.062673	0.356652	2	5	0.0847627	0.270963	ko00564	Glyma.01G215300(PLDBETA1);Glyma.02G078500(At1g74320);Glyma.02G218700(GLY1);Glyma.02G249300(GPAT5);Glyma.04G068500(--);Glyma.05G020500(GDPD5);Glyma.07G146800(GPAT6);Glyma.10G046400(PAH1);Glyma.11G178400(NPC1);Glyma.14G067200(GPAT5);Glyma.15G008500(PLD1);Glyma.16G052000(GDPD1);Glyma.16G081200(NPC4);Glyma.17G242900(PAH2);Glyma.18G197800(GPAT6);Glyma.18G244500(LCAT3);Glyma.19G098500(GDPD1);Glyma.19G2…	K01115+K14156+K00006+K13508+K06130+K01126+K13508+K15728+K01114+K13508+K01115+K18696+K01114+K15728+K13508+K22389+K18696+K13508+K01115	pmb0484;mws0120	C00114+C00670
Metabolism	Biosynthesis of other secondary metabolites	Phenylpropanoid biosynthesis	32	436	0.0892903	0.39224	2	8	0.195731	0.418399	ko00940	Glyma.01G232400(4CL3);Glyma.02G105000(TOGT1);Glyma.02G309300(PAL17.1);Glyma.04G220600(PER52);Glyma.04G227700(COMT1);Glyma.05G223400(At4g26220);Glyma.06G145300(PER52);Glyma.06G263100(BGLU25);Glyma.07G048900(COMT1);Glyma.09G022300(PER53);Glyma.09G277800(PNC1);Glyma.10G061300(SHT);Glyma.10G106600(BACOVA_02659);Glyma.10G209800(PAL2);Glyma.10G222400(PER12);Glyma.11G000500(TOGT1);Glyma.11G129500(BGLU12…	K01904+K23260+K10775+K00430+K13066+K00588+K00430+K01188+K13066+K00430+K00430+K13065+K05349+K10775+K00430+K23260+K01188+K01188+K01188+K01188+K05350+K00487+K00083+K00430+K09756+K00430+K09755+K00588+K00430+K13065+K10775+K22395	HX1366;MWSmce024	C05851+C01527
Metabolism	Biosynthesis of other secondary metabolites	Isoflavonoid biosynthesis	6	56	0.100031	0.415762	2	20	0.641005	0.703038	ko00943	Glyma.09G269600(BEN1);Glyma.13G173300(HI4'OMT);Glyma.13G173600(HI4'OMT);Glyma.16G149300(CYP81E8);Glyma.18G080400(CYP71D9);Glyma.19G146800(CYP93A1)	K13265+K13259+K13259+K13260+K13267+K13261	Lmdp003110;MWSHY0179	C16233+C10509
Metabolism	Amino acid metabolism	Cysteine and methionine metabolism	20	257	0.101516	0.415762	1	14	0.794175	0.794175	ko00270	Glyma.01G210400(LDHA);Glyma.02G041900(PSAT1);Glyma.02G299900(cys12);Glyma.03G129700(At3g57050);Glyma.05G026300(At3g47520);Glyma.05G211700(ACS1);Glyma.07G058800(SAT5);Glyma.08G018000(ACS1);Glyma.09G008400(ACO);Glyma.11G254700(SAHH);Glyma.13G001200(MGL);Glyma.13G372200(PGDH2);Glyma.14G049200(ACO1);Glyma.17G092400(SPDSYN);Glyma.18G021000(AGT2);Glyma.18G080000(SAT1);Glyma.18G210500(At3g08860);Glyma.2…	K00016+K00831+K01738+K01760+K00026+K20772+K00640+K20772+K05933+K01251+K01761+K00058+K05933+K00797+K00827+K00640+K00827+K01738+K00547+K12524	pme1474	C00170
Metabolism	Amino acid metabolism	Arginine and proline metabolism	12	141	0.110327	0.415762	2	18	0.579727	0.667884	ko00330	Glyma.01G099800(P5CS);Glyma.02G018800(PAO1);Glyma.02G240000(PAO5);Glyma.02G251100(PRO2);Glyma.03G069400(P5CS);Glyma.04G181100(ALDH2B4);Glyma.05G029200(FIS1);Glyma.08G106200(At4g34880);Glyma.08G303800(PAO2);Glyma.13G153100(PAO4);Glyma.13G170600(ALDH2B7);Glyma.17G092400(SPDSYN)	K12657+K13366+K17839+K12657+K12657+K00128+K00294+K01426+K17839+K17839+K00128+K00797	pme0006;mws0567	C00148+C01035
Metabolism	Metabolism of other amino acids	Cyanoamino acid metabolism	10	114	0.118306	0.415762	3	8	0.0387069	0.219339	ko00460	Glyma.04G254300(SHM7);Glyma.06G263100(BGLU25);Glyma.10G106600(BACOVA_02659);Glyma.11G129500(BGLU12);Glyma.11G129900(BGLU12);Glyma.11G197300(CYP79D4);Glyma.12G054200(BGLU12);Glyma.12G054500(BGLU12);Glyma.13G278600(BGLU18);Glyma.17G238200(At3g16150)	K00600+K01188+K05349+K01188+K01188+K12153+K01188+K01188+K05350+K13051	mws0256;mws0258;mws0001	C00183+C00407+C00152
Metabolism	Amino acid metabolism	Glycine, serine and threonine metabolism	12	145	0.12807	0.425745	3	11	0.092389	0.270963	ko00260	Glyma.02G041900(PSAT1);Glyma.04G254300(SHM7);Glyma.06G178400(maoI);Glyma.08G013500(SR);Glyma.08G138100(gpmA);Glyma.08G312300(TSB2);Glyma.10G281400(HPR);Glyma.13G372200(PGDH2);Glyma.18G021000(AGT2);Glyma.18G210500(At3g08860);Glyma.18G219100(PGM1);MSTRG.22385(AKHSDH1)	K00831+K00600+K00276+K12235+K01834+K01696+K15893+K00058+K00827+K00827+K15633+K12524	pmb0484;MWSmce548;pma3649	C00114+C00719+C00430
Metabolism	Metabolism of terpenoids and polyketides	Zeatin biosynthesis	6	63	0.151268	0.477077	1	7	0.540112	0.667884	ko00908	Glyma.03G187000(UGT73C6);Glyma.04G055600(CKX7);Glyma.09G063900(CKX3);Glyma.14G099000(CKX7);Glyma.17G225700(CKX7);Glyma.19G154400(IPT3)	K13496+K00279+K00279+K00279+K00279+K10760	pme1474	C00170
Metabolism	Metabolism of other amino acids	beta-Alanine metabolism	9	108	0.16636	0.510073	1	6	0.485307	0.667884	ko00410	Glyma.02G018800(PAO1);Glyma.02G240000(PAO5);Glyma.04G181100(ALDH2B4);Glyma.06G178400(maoI);Glyma.08G303800(PAO2);Glyma.13G153100(PAO4);Glyma.13G170600(ALDH2B7);Glyma.14G036000(PYD2);Glyma.14G211100(GAD1)	K13366+K17839+K00128+K00276+K17839+K17839+K00128+K01464+K01580	mws0254	C00135
Metabolism	Amino acid metabolism	Alanine, aspartate and glutamate metabolism	10	126	0.186166	0.532522	1	6	0.485307	0.667884	ko00250	Glyma.02G228100(AS2);Glyma.05G029200(FIS1);Glyma.05G046900(At4g24830);Glyma.10G247800(purB);Glyma.14G195000(AS1);Glyma.14G211100(GAD1);Glyma.17G238200(At3g16150);Glyma.18G021000(AGT2);Glyma.18G061100(AS2);Glyma.18G210500(At3g08860)	K01953+K00294+K01940+K01756+K01953+K01580+K13051+K00827+K01953+K00827	mws0001	C00152
Metabolism	Biosynthesis of other secondary metabolites	Tropane, piperidine and pyridine alkaloid biosynthesis	5	61	0.270951	0.634336	1	8	0.589309	0.667884	ko00960	Glyma.06G178400(maoI);Glyma.07G136000(At5g06060);Glyma.07G136400(At5g06060);Glyma.11G222300(At5g06060);Glyma.18G035100(At5g06060)	K00276+K08081+K08081+K08081+K08081	mws0258	C00407
Metabolism	Lipid metabolism	Ether lipid metabolism	5	63	0.293429	0.668365	1	1	0.103604	0.270963	ko00565	Glyma.01G215300(PLDBETA1);Glyma.11G178400(NPC1);Glyma.15G008500(PLD1);Glyma.16G081200(NPC4);Glyma.20G238000(PLDZETA1)	K01115+K01114+K01115+K01114+K01115	mws0120	C00670
Metabolism	Amino acid metabolism	Histidine metabolism	4	58	0.427617	0.809183	1	6	0.485307	0.667884	ko00340	Glyma.04G181100(ALDH2B4);Glyma.08G319400(HISN4);Glyma.13G170600(ALDH2B7);Glyma.19G177100(HISN1B)	K00128+K01663+K00128+K00765	mws0254	C00135
Metabolism	Metabolism of cofactors and vitamins	Nicotinate and nicotinamide metabolism	4	59	0.440617	0.816233	1	11	0.708503	0.752784	ko00760	Glyma.03G193800(URH1);Glyma.03G225500(--);Glyma.19G193700(URH1);Glyma.19G222500(--)	K01240+K18551+K01240+K18551	pme2268	C01004
Metabolism	Amino acid metabolism	Valine, leucine and isoleucine degradation	7	110	0.444615	0.816233	3	4	0.00366816	0.0415724	ko00280	Glyma.04G181100(ALDH2B4);Glyma.05G050300(HMGS);Glyma.06G120300(At5g09300);Glyma.13G170600(ALDH2B7);Glyma.17G145600(At4g16800);Glyma.18G021000(AGT2);Glyma.18G210500(At3g08860)	K00128+K01641+K00166+K00128+K05607+K00827+K00827	mws0256;mws0227;mws0258	C00183+C00123+C00407
Metabolism	Lipid metabolism	Synthesis and degradation of ketone bodies	1	16	0.611512	0.97683	1	1	0.103604	0.270963	ko00072	Glyma.05G050300(HMGS)	K01641	mws0576	C01089
Metabolism	Biosynthesis of other secondary metabolites	Glucosinolate biosynthesis	1	23	0.743234	1	3	7	0.0259589	0.17652	ko00966	Glyma.11G197300(CYP79D4)	K12153	mws0256;mws0227;mws0258	C00183+C00123+C00407
Metabolism	Carbohydrate metabolism	Butanoate metabolism	2	55	0.831847	1	2	5	0.0847627	0.270963	ko00650	Glyma.05G050300(HMGS);Glyma.14G211100(GAD1)	K01641+K01580	mws0576;MWS1709	C01089+C00497
Metabolism	Metabolism of cofactors and vitamins	Porphyrin and chlorophyll metabolism	4	103	0.849415	1	1	4	0.356382	0.667884	ko00860	Glyma.06G247100(PORA);Glyma.07G096900(CLH1);Glyma.08G150800(cysG2);Glyma.15G270200(cysG)	K00218+K08099+K02303+K02303	pma3649	C00430
