# Supplementary material for: Metabolomics combined with transcriptomics and physiology reveals the regulatory responses of soybean plants to drought stress
Source: Front Genet. 2024 Oct 24;15:1458656. doi: 10.3389/fgene.2024.1458656 (PMC11541050; doi:10.3389/fgene.2024.1458656)
Supplement: Supplementary file 2 [file Table2.xls]

## Sheet: LDCK-vs-LD.path (1)
KEGG_A_class	KEGG_B_class	Pathway	Gene_LDCK-vs-LD (437)	Gene_All (11039)	Gene_Pvalue	Gene_Qvalue	Metabolite_LDCK-vs-LD (24)	Metabolite_All (222)	Metabolite_Pvalue	Metabolite_Qvalue	Pathway ID	Genes	K_IDs	Metabolites	C_IDs
Metabolism	Global and overview maps	Biosynthesis of secondary metabolites	151	2899	5.6e-05	0.00128	8	78	0.657663	0.827383	ko01110	Glyma.01G004200(At4g26220);Glyma.01G024800(PFK5);Glyma.01G031900(TPS9);Glyma.01G036000(UGT74B1);Glyma.01G099800(P5CS);Glyma.01G129400(AGT3);Glyma.01G163100(PER64);Glyma.01G186200(ZEP);Glyma.01G203400(BAM3);Glyma.01G211000(INVA);Glyma.01G214600(SGR);Glyma.01G215100(PLDGAMMA1);Glyma.02G001500(KCS11);Glyma.02G015800(FUM1);Glyma.02G104300(AOG);Glyma.02G104500(AOG);Glyma.02G120600(At1g31672);Glyma.02G…	K00588+K00850+K16055+K11820+K12657+K00827+K00430+K09838+K01177+K01193+K22013+K01115+K15397+K01679+K14595+K14595+K00276+K00819+K05933+K08243+K15095+K00827+K12657+K15404+K00286+K10775+K13496+K00695+K00764+K09834+K01810+K01834+K01087+K18857+K00166+K01193+K01762+K01115+K01834+K20772+K13051+K18857+K01087+K00264+K01177+K12742+K01087+K13066+K15404+K01047+K08081+K00002+K05349+K00422+K00422+K01692+K10047+…	pmb1096;HX1341;Lmbp102601;pme0021;mws0250;MWS20151;Lmdp003110;MWSmce024	C00463+C09315+C09315+C00079+C00082+C01477+C16233+C01527
Metabolism	Global and overview maps	Metabolic pathways	235	5150	0.00138166	0.0181	10	124	0.955067	0.955067	ko01100	Glyma.01G004200(At4g26220);Glyma.01G024800(PFK5);Glyma.01G031900(TPS9);Glyma.01G036000(UGT74B1);Glyma.01G099800(P5CS);Glyma.01G129400(AGT3);Glyma.01G163100(PER64);Glyma.01G186200(ZEP);Glyma.01G203400(BAM3);Glyma.01G211000(INVA);Glyma.01G215100(PLDGAMMA1);Glyma.02G001500(KCS11);Glyma.02G010300(LACS1);Glyma.02G015800(FUM1);Glyma.02G042500(CHN48);Glyma.02G104300(AOG);Glyma.02G104500(AOG);Glyma.02G12…	K00588+K00850+K16055+K11820+K12657+K00827+K00430+K09838+K01177+K01193+K01115+K15397+K01897+K01679+K20547+K14595+K14595+K00276+K00819+K01673+K17839+K01915+K05933+K00827+K12657+K06119+K00286+K06617+K10775+K01054+K01051+K00695+K00764+K09834+K01810+K01834+K00799+K10781+K00763+K00889+K01087+K18857+K00166+K01184+K00294+K03517+K01728+K01193+K01762+K17285+K01115+K01834+K20772+K01179+K01897+K14379+K13051+…	pmb0484;pmb1096;MWSmce548;pme0021;mws0250;mws0018;pma3101;MWS20151;pme1178;pmb1912	C00114+C00463+C00719+C00079+C00082+C00750+C05841+C01477+C00387+C00234
Metabolism	Amino acid metabolism	Tyrosine metabolism	11	123	0.00949019	0.0984	1	6	0.500825	0.768454	ko00350	Glyma.02G120600(At1g31672);Glyma.04G240800(ADH1);Glyma.06G122600(ADH1);Glyma.07G193300(co-2);Glyma.07G193500(PPO);Glyma.11G238200(PAT);Glyma.12G158600(HGO);Glyma.14G156400(ADH1);Glyma.15G071200(AS1);Glyma.18G143600(maoI);Glyma.18G225000(AS1)	K00276+K18857+K18857+K00422+K00422+K15849+K00451+K18857+K00422+K00276+K00422	mws0250	C00082
Metabolism	Biosynthesis of other secondary metabolites	Isoquinoline alkaloid biosynthesis	7	64	0.0128965	0.113	1	4	0.369319	0.768454	ko00950	Glyma.02G120600(At1g31672);Glyma.07G193300(co-2);Glyma.07G193500(PPO);Glyma.11G238200(PAT);Glyma.15G071200(AS1);Glyma.18G143600(maoI);Glyma.18G225000(AS1)	K00276+K00422+K00422+K15849+K00422+K00276+K00422	mws0250	C00082
Metabolism	Amino acid metabolism	Phenylalanine metabolism	7	75	0.0285441	0.221	3	7	0.0292382	0.564737	ko00360	Glyma.02G120600(At1g31672);Glyma.03G181700(PAL1);Glyma.06G254700(hbdA);Glyma.07G239200(ECHIA);Glyma.10G209800(PAL2);Glyma.11G238200(PAT);Glyma.18G143600(maoI)	K00276+K10775+K00074+K01692+K10775+K15849+K00276	Lmgp000659;pme0021;mws0250	C02505+C00079+C00082
Metabolism	Amino acid metabolism	Arginine and proline metabolism	10	141	0.0532166	0.357	1	18	0.88327	0.906514	ko00330	Glyma.01G099800(P5CS);Glyma.02G189300(DELTA-OAT);Glyma.02G240000(PAO5);Glyma.03G069400(P5CS);Glyma.03G129100(PROC);Glyma.05G029200(FIS1);Glyma.09G227500(PAO1);Glyma.13G340000(ALDH3F1);Glyma.15G169600(PAO5);Glyma.18G278900(POX1)	K12657+K00819+K17839+K12657+K00286+K00294+K13366+K00128+K12259+K00318	mws0018	C00750
Metabolism	Biosynthesis of other secondary metabolites	Glucosinolate biosynthesis	3	23	0.0606845	0.384	2	7	0.168042	0.681119	ko00966	Glyma.01G036000(UGT74B1);Glyma.11G197300(CYP79D4);Glyma.20G065100(CYP79D4)	K11820+K12153+K12153	pme0021;mws0250	C00079+C00082
Metabolism	Metabolism of other amino acids	beta-Alanine metabolism	8	108	0.0643362	0.386	1	6	0.500825	0.768454	ko00410	Glyma.02G120600(At1g31672);Glyma.02G240000(PAO5);Glyma.07G239200(ECHIA);Glyma.09G227500(PAO1);Glyma.13G340000(ALDH3F1);Glyma.15G058900(ALDH6B2);Glyma.15G169600(PAO5);Glyma.18G143600(maoI)	K00276+K17839+K01692+K13366+K00128+K00140+K12259+K00276	mws0018	C00750
Metabolism	Carbohydrate metabolism	Pentose and glucuronate interconversions	14	248	0.115654	0.527	1	5	0.438751	0.768454	ko00040	Glyma.03G215800(PME41);Glyma.05G005800(At1g48100);Glyma.05G044000(At4g24780);Glyma.06G174700(At4g24780);Glyma.07G046000(MPE3);Glyma.07G137200(AKR4C9);Glyma.09G077100(PME32);Glyma.10G208600(--);Glyma.13G057700(UGD1);Glyma.13G115300(PME12);Glyma.15G184400(PME32);Glyma.16G118000(ADPG2);Glyma.17G126500(At4g24780);Glyma.20G182100(--)	K01051+K01184+K01728+K01728+K01051+K00002+K01051+K01213+K00012+K01051+K01051+K01184+K01728+K01213	mws0344	C00502
Environmental Information Processing	Membrane transport	ABC transporters	6	87	0.130175	0.55	3	22	0.434077	0.768454	ko02010	Glyma.02G298500(ABCC3);Glyma.03G224100(ABCB11);Glyma.06G269300(Os02g0190300);Glyma.08G342600(ABCB15);Glyma.13G119000(ABCB11);Glyma.14G015300(ABCC3)	K05666+K05658+K05658+K05658+K05658+K05666	pmb0484;MWSmce548;pme0021	C00114+C00719+C00079
Metabolism	Biosynthesis of other secondary metabolites	Monobactam biosynthesis	2	20	0.186573	0.611	1	6	0.500825	0.768454	ko00261	Glyma.13G051000(APS2);Glyma.16G147300(AK1)	K13811+K00928	mws0250	C00082
Metabolism	Biosynthesis of other secondary metabolites	Tropane, piperidine and pyridine alkaloid biosynthesis	4	61	0.22147	0.647	1	8	0.605819	0.787565	ko00960	Glyma.02G120600(At1g31672);Glyma.07G136000(At5g06060);Glyma.11G238200(PAT);Glyma.18G143600(maoI)	K00276+K08081+K15849+K00276	pme0021	C00079
Metabolism	Lipid metabolism	Ether lipid metabolism	4	63	0.23856	0.663	1	1	0.108108	0.602317	ko00565	Glyma.01G215100(PLDGAMMA1);Glyma.05G168300(PLDDELTA);Glyma.07G129900(PLA2-ALPHA);Glyma.08G194100(PLDALPHA4)	K01115+K01115+K01047+K01115	mws0120	C00670
Metabolism	Carbohydrate metabolism	Ascorbate and aldarate metabolism	6	109	0.262865	0.713	1	7	0.556289	0.768454	ko00053	Glyma.07G013900(MIOX1);Glyma.07G126600(MIOX2);Glyma.07G266200(VTC4);Glyma.08G199300(MIOX1);Glyma.13G057700(UGD1);Glyma.13G340000(ALDH3F1)	K00469+K00469+K10047+K00469+K00012+K00128	Lmbn000198	C03064
Metabolism	Biosynthesis of other secondary metabolites	Phenylpropanoid biosynthesis	20	436	0.279073	0.721	3	8	0.0434413	0.564737	ko00940	Glyma.01G004200(At4g26220);Glyma.01G163100(PER64);Glyma.03G181700(PAL1);Glyma.07G048900(COMT1);Glyma.07G162700(--);Glyma.08G179700(PNC2);Glyma.10G209800(PAL2);Glyma.10G222400(PER12);Glyma.11G161600(GSVIVT00023967001);Glyma.12G129500(PER52);Glyma.13G069400(PER31);Glyma.15G129000(pod);Glyma.16G150600(PHT1);Glyma.18G055300(GSVIVT00023967001);Glyma.18G211000(PNC1);Glyma.19G013400(PER31);Glyma.19G2607…	K00588+K00430+K10775+K13066+K05349+K00430+K10775+K00430+K00430+K00430+K00430+K00430+K13065+K00430+K00430+K00430+K13066+K13065+K00430+K05350	pme0021;mws0250;MWSmce024	C00079+C00082+C01527
Metabolism	Lipid metabolism	Glycerophospholipid metabolism	11	227	0.288589	0.721	2	5	0.0915873	0.602317	ko00564	Glyma.01G215100(PLDGAMMA1);Glyma.05G168300(PLDDELTA);Glyma.06G070100(--);Glyma.07G129900(PLA2-ALPHA);Glyma.08G194100(PLDALPHA4);Glyma.13G363000(--);Glyma.14G167400(GPAT2);Glyma.15G157500(CCT2);Glyma.17G242900(PAH2);Glyma.19G098500(GDPD1);Glyma.20G121200(LPP1)	K01115+K01115+K06130+K01047+K01115+K06130+K13508+K00968+K15728+K18696+K18693	pmb0484;mws0120	C00114+C00670
Metabolism	Metabolism of other amino acids	Cyanoamino acid metabolism	6	114	0.297073	0.721	2	8	0.209575	0.681119	ko00460	Glyma.06G043000(At3g16150);Glyma.07G162700(--);Glyma.09G258000(CAS1);Glyma.11G197300(CYP79D4);Glyma.20G065100(CYP79D4);MSTRG.24019(BGLU14)	K13051+K05349+K13034+K12153+K12153+K05350	pme0021;mws0250	C00079+C00082
Metabolism	Amino acid metabolism	Glycine, serine and threonine metabolism	7	145	0.350837	0.772	2	11	0.337906	0.768454	ko00260	Glyma.01G129400(AGT3);Glyma.02G120600(At1g31672);Glyma.03G040600(At3g08860);Glyma.04G104500(gpmA);Glyma.05G180500(gpmA);Glyma.16G147300(AK1);Glyma.18G143600(maoI)	K00827+K00276+K00827+K01834+K01834+K00928+K00276	pmb0484;MWSmce548	C00114+C00719
Metabolism	Biosynthesis of other secondary metabolites	Betalain biosynthesis	1	11	0.358865	0.772	1	2	0.204965	0.681119	ko00965	Glyma.09G156900(DODA)	K15777	mws0250	C00082
Metabolism	Carbohydrate metabolism	Butanoate metabolism	3	55	0.37222	0.786	1	5	0.438751	0.768454	ko00650	Glyma.06G254700(hbdA);Glyma.07G239200(ECHIA);Glyma.14G036600(HMGCL)	K00074+K01692+K01640	MWS1709	C00497
Metabolism	Global and overview maps	Biosynthesis of amino acids	23	544	0.402375	0.824	2	31	0.881951	0.906514	ko01230	Glyma.01G024800(PFK5);Glyma.01G099800(P5CS);Glyma.02G244000(Gln-gamma);Glyma.03G069400(P5CS);Glyma.03G129100(PROC);Glyma.04G104500(gpmA);Glyma.05G180500(gpmA);Glyma.06G127400(GLT1);Glyma.08G031700(PFK3);Glyma.08G180600(ALD1);Glyma.08G280700(PFK5);Glyma.09G258000(CAS1);Glyma.11G171400(AS2);Glyma.11G215500(GLN1);Glyma.11G233900(TYRAAT1);Glyma.11G238200(PAT);Glyma.14G162300(GLT1);Glyma.14G195000(AS1…	K00850+K12657+K01915+K12657+K00286+K01834+K01834+K00264+K00850+K10206+K00850+K13034+K01953+K01915+K15227+K15849+K00264+K01953+K01915+K00789+K00928+K00264+K01738	pme0021;mws0250	C00079+C00082
Metabolism	Biosynthesis of other secondary metabolites	Flavonoid biosynthesis	5	130	0.589877	0.98	2	16	0.536356	0.768454	ko00941	Glyma.01G004200(At4g26220);Glyma.02G307300(COR2);Glyma.14G005700(COR2);Glyma.16G150600(PHT1);Glyma.20G045800(SHT)	K00588+K08243+K08243+K13065+K13065	Lmyn006227;MWS20151	C10044+C01477
Metabolism	Metabolism of cofactors and vitamins	Thiamine metabolism	2	52	0.615862	0.989	1	5	0.438751	0.768454	ko00730	Glyma.10G251500(THI1-2);Glyma.12G135000(THI1)	K03146+K03146	mws0250	C00082
Metabolism	Biosynthesis of other secondary metabolites	Isoflavonoid biosynthesis	2	56	0.656188	1	3	20	0.370011	0.768454	ko00943	Glyma.08G089400(CYP81E9);Glyma.19G030500(PMAT1)	K22932+K13264	MWS20151;Lmdp003110;MWSHY0179	C01477+C16233+C10509
Metabolism	Metabolism of cofactors and vitamins	Nicotinate and nicotinamide metabolism	2	59	0.684161	1	1	11	0.724616	0.883125	ko00760	Glyma.04G168100(NAPRT2);Glyma.05G042400(QS)	K00763+K03517	pma3101	C05841
